# Supplementary material for: Mature Microsatellites: Mechanisms Underlying Dinucleotide Microsatellite Mutational Biases in Human Cells
Source: G3 (Bethesda). 2013 Mar 1;3(3):451–63. doi: 10.1534/g3.112.005173 (PMC3583453; doi:10.1534/g3.112.005173)
Supplement: Supporting Information [file supp_3.3.451_TableS1.xls]

## Sheet: disGE10_Genes_GOTerms_Diseases.
Table S1. Genomic coordinates, motifs, length, and gene description for exonic mature dinucleotide microsatellites
Gene (HUGO)	Motif	Length, units	chrmosome	ms start	Gene description (HUGO)	Associated Gene Ontology MF terms
2012-03-04	GT	19	chr2	217123230	membrane-associated ring finger (C3HC4) 4, E3 ubiquitin protein ligase	GO:0043167,GO:0046872
2012-03-05	GT	19	chr10	94111658	membrane-associated ring finger (C3HC4) 5	GO:0043167,GO:0046872
2012-09-03	TG	20	chr22	42390887	septin 3	GO:0005488
2012-09-04	GT	20	chr17	56603934	septin 4	GO:0005488
ABCB1	GT	20	chr7	87257900	ATP-binding cassette, sub-family B (MDR/TAP), member 1	GO:0005488
ABLIM1	GT	25	chr10	116194039	actin binding LIM protein 1	GO:0043167,GO:0046872
ACSBG2	GT	20	chr19	6190823	acyl-CoA synthetase bubblegum family member 2	GO:0005488
ADAMTSL2	GT	18	chr9	136430961	ADAMTS-like 2	GO:0043167,GO:0046872
ADAT2	GT	19	chr6	143748233	adenosine deaminase, tRNA-specific 2	GO:0043167,GO:0046872
ADAT2	GT	17	chr6	143763613	adenosine deaminase, tRNA-specific 2	GO:0043167,GO:0046872
ADCY9	AT	23	chr16	4013098	adenylate cyclase 9	GO:0043167,GO:0046872
ADCYAP1	AT	16	chr18	909874	adenylate cyclase activating polypeptide 1 (pituitary)	GO:0005488
ADCYAP1R1	GT	17	chr7	31148360	adenylate cyclase activating polypeptide 1 (pituitary) receptor type I	NA
AFF1	GT	16	chr4	88059642	AF4/FMR2 family, member 1	GO:0003700,GO:0005488
AFF3	GT	15	chr2	100167615	AF4/FMR2 family, member 3	GO:0005488
AGAP9	GT	23	chr10	48206810	ArfGAP with GTPase domain, ankyrin repeat and PH domain 9	GO:0030695,GO:0043167,GO:0046872
AKAP11	GT	22	chr13	42894042	A kinase (PRKA) anchor protein 11	GO:0005488,GO:0019899
ALDH4A1	GT	16	chr1	19232182	aldehyde dehydrogenase 4 family, member A1	NA
AMOTL1	GT	18	chr11	94606941	angiomotin like 1	GO:0005488
AMY2B	GT	18	chr1	104112018	amylase, alpha 2B (pancreatic)	GO:0031404,GO:0043167,GO:0046872
ANKRD42	GT	20	chr11	82959338	ankyrin repeat domain 42	NA
ANKRD44	GT	18	chr2	197943013	ankyrin repeat domain 44	GO:0005488
ANO2	AT	20	chr12	5935603	anoctamin 2	GO:0022803,GO:0022836,GO:0022838,GO:0031404,GO:0043167,GO:0046872
ANO3	GT	20	chr11	26581382	anoctamin 3	GO:0022803,GO:0022838,GO:0031404,GO:0043167,GO:0046872
ANO8	GT	16	chr19	17434120	anoctamin 8	GO:0022803,GO:0022838,GO:0031404,GO:0043167,GO:0046872
AP5Z1	GT	19	chr7	4810495	adaptor-related protein complex 5, zeta 1 subunit	NA
APP	TC	17	chr21	27539189	amyloid beta (A4) precursor protein	GO:0033130,GO:0043167,GO:0046872
ARHGAP35	GT	16	chr19	47507175	Rho GTPase activating protein 35	NA
ARMC9	GT	28	chr2	232237410	armadillo repeat containing 9	GO:0005488
ASL	GT	20	chr7	65552230	argininosuccinate lyase	NA
ASPRV1	GT	16	chr2	70189331	aspartic peptidase, retroviral-like 1	NA
ATMIN	GT	15	chr16	81080266	ATM interactor	GO:0043167,GO:0046872
ATP5SL	GT	17	chr19	41938688	ATP5S-like	NA
ATP9A	GT	19	chr20	50217346	ATPase, class II, type 9A	GO:0043167,GO:0046872
BACH1	GT	17	chr21	30716955	BTB and CNC homology 1, basic leucine zipper transcription factor 1	GO:0003700,GO:0005488,GO:0043565
BACH2	GT	25	chr6	90639833	BTB and CNC homology 1, basic leucine zipper transcription factor 2	GO:0003700,GO:0005488,GO:0043565
BAZ2A	GT	18	chr12	56991421	bromodomain adjacent to zinc finger domain, 2A	GO:0043167,GO:0046872
BCAR3	GT	24	chr1	94219099	breast cancer anti-estrogen resistance 3	GO:0005488,GO:0030695
BCL2L14	AT	26	chr12	12272924	BCL2-like 14 (apoptosis facilitator)	GO:0005488
BDH1	GT	36	chr3	197237470	3-hydroxybutyrate dehydrogenase, type 1	GO:0005488
BDH1	GT	17	chr3	197237555	3-hydroxybutyrate dehydrogenase, type 1	GO:0005488
BIRC6	GT	18	chr2	32757201	baculoviral IAP repeat containing 6	GO:0005488
BMP8A	GT	15	chr1	39989651	bone morphogenetic protein 8a	GO:0005488
BTBD9	GT	24	chr6	38139331	BTB (POZ) domain containing 9	GO:0005488
BTLA	GT	15	chr3	112183645	B and T lymphocyte associated	GO:0005488
BVES	GT	15	chr6	105548455	blood vessel epicardial substance	NA
C10orf71	GT	19	chr10	50534969	chromosome 10 open reading frame 71	NA
C11orf41	GT	18	chr11	33693127	chromosome 11 open reading frame 41	NA
C11orf75	GT	20	chr11	93211879	chromosome 11 open reading frame 75	NA
C15orf57	GT	31	chr15	40846104	chromosome 15 open reading frame 57	NA
C15orf59	AT	15	chr15	74032179	chromosome 15 open reading frame 59	NA
C17orf39	GT	17	chr17	17969765	chromosome 17 open reading frame 39	NA
C1orf85	GT	23	chr1	156262167	chromosome 1 open reading frame 85	NA
C1S	GT	24	chr12	7105471	complement component 1, s subcomponent	GO:0043167,GO:0046872
C20orf166	TC	21	chr20	61147929	chromosome 20 open reading frame 166	NA
C21orf91	GT	17	chr21	19161570	chromosome 21 open reading frame 91	NA
C3orf35	GT	16	chr3	37459334	chromosome 3 open reading frame 35	NA
C5orf43	GT	17	chr5	60453817	chromosome 5 open reading frame 43	NA
C8orf12	GT	16	chr8	11279882	chromosome 8 open reading frame 12	NA
C9orf92	GT	15	chr9	16217258	chromosome 9 open reading frame 92	NA
CACFD1	GT	18	chr9	136335311	calcium channel flower domain containing 1	NA
CACNA1C	GT	20	chr12	2229822	calcium channel, voltage-dependent, L type, alpha 1C subunit	GO:0005244,GO:0019899,GO:0022803,GO:0022836,GO:0022838,GO:0043167,GO:0046872
CACNB4	GT	16	chr2	152725285	calcium channel, voltage-dependent, beta 4 subunit	GO:0005244,GO:0022803,GO:0022836,GO:0022838,GO:0043167,GO:0046872
CACNG8	GT	17	chr19	54491525	calcium channel, voltage-dependent, gamma subunit 8	GO:0005244,GO:0022803,GO:0022836,GO:0022838,GO:0043167,GO:0046872
CAMK2N1	GT	18	chr1	20809349	calcium/calmodulin-dependent protein kinase II inhibitor 1	GO:0005488,GO:0019899
CAPN13	GT	20	chr2	30960832	calpain 13	GO:0043167,GO:0046872
CARNS1	GT	15	chr11	67192332	carnosine synthase 1	NA
CASC3	GT	28	chr17	38296626	cancer susceptibility candidate 3	GO:0005488
CASC3	GT	16	chr17	38296570	cancer susceptibility candidate 3	GO:0005488
CBX3	GT	15	chr7	26252202	chromobox homolog 3	GO:0005488,GO:0019899,GO:0019904
CCDC146	GT	29	chr7	76889256	coiled-coil domain containing 146	NA
CD36	GT	16	chr7	80307397	CD36 molecule (thrombospondin receptor)	GO:0005488,GO:0030169
CD3EAP	GT	16	chr19	45913823	CD3e molecule, epsilon associated protein	GO:0005488
CDC26	GT	16	chr9	116022860	cell division cycle 26 homolog (S. cerevisiae)	NA
CDH19	GT	15	chr18	64199726	cadherin 19, type 2	GO:0043167,GO:0046872
CDH26	GT	16	chr20	58608828	cadherin 26	GO:0043167,GO:0046872
CDH6	GT	17	chr5	31325428	cadherin 6, type 2, K-cadherin (fetal kidney)	GO:0043167,GO:0046872
CDK12	TC	20	chr17	37688355	cyclin-dependent kinase 12	GO:0005488
CDK6	GT	16	chr7	92244010	cyclin-dependent kinase 6	GO:0005488
CDKN2B	GT	15	chr9	22005111	cyclin-dependent kinase inhibitor 2B (p15, inhibits CDK4)	GO:0005488,GO:0019899
CHRNB4	GT	22	chr15	78918683	cholinergic receptor, nicotinic, beta 4 (neuronal)	GO:0005488,GO:0022803,GO:0022836,GO:0022838
CKMT1A	GT	19	chr15	43903198	creatine kinase, mitochondrial 1A	GO:0005488
CLASP1	GT	19	chr2	122096707	cytoplasmic linker associated protein 1	GO:0005488
CLCN3	TC	16	chr4	170641677	chloride channel, voltage-sensitive 3	GO:0005244,GO:0019904,GO:0022803,GO:0022836,GO:0022838,GO:0031404,GO:0043167
CNOT3	GT	19	chr19	54646149	CCR4-NOT transcription complex, subunit 3	GO:0005488
CNOT6	GT	16	chr5	180004163	CCR4-NOT transcription complex, subunit 6	GO:0043167,GO:0046872
COX17	GT	17	chr3	119389599	COX17 cytochrome c oxidase assembly homolog (S. cerevisiae)	GO:0043167,GO:0046872
CP	GT	19	chr3	148897498	ceruloplasmin (ferroxidase)	GO:0043167,GO:0046872
CP	GT	19	chr3	148890105	ceruloplasmin (ferroxidase)	GO:0043167,GO:0046872
CPA4	GT	20	chr7	129963735	carboxypeptidase A4	GO:0043167,GO:0046872
CPAMD8	GT	20	chr19	17005732	C3 and PZP-like, alpha-2-macroglobulin domain containing 8	GO:0005488
CPPED1	GT	18	chr16	12754354	calcineurin-like phosphoesterase domain containing 1	GO:0043167,GO:0046872
CREB3L2	GT	19	chr7	137561077	cAMP responsive element binding protein 3-like 2	GO:0003700,GO:0005488,GO:0043565
CREB5	GT	16	chr7	28860743	cAMP responsive element binding protein 5	GO:0003700,GO:0043167,GO:0043565,GO:0046872
CRLS1	GT	21	chr20	6019907	cardiolipin synthase 1	NA
CRYM-AS1	GT	16	chr16	21329339	CRYM antisense RNA 1 (non-protein coding)	NA
CSDC2	GT	18	chr22	41957049	cold shock domain containing C2, RNA binding	GO:0005488
CTLA4	AT	28	chr2	204738050	cytotoxic T-lymphocyte-associated protein 4	GO:0005488
CTNNA1	GT	20	chr5	138207716	catenin (cadherin-associated protein), alpha 1, 102kDa	GO:0005488
CYLC2	GT	27	chr9	105768299	cylicin, basic protein of sperm head cytoskeleton 2	NA
CYP4V2	GT	16	chr4	187132818	cytochrome P450, family 4, subfamily V, polypeptide 2	GO:0043167,GO:0046872
DACT3	GT	24	chr19	47154901	dapper, antagonist of beta-catenin, homolog 3 (Xenopus laevis)	NA
DAZAP2	GT	17	chr12	51640388	DAZ associated protein 2	GO:0005488,GO:0019904
DCAKD	GT	26	chr17	43101654	dephospho-CoA kinase domain containing	GO:0005488
DDX55	TA	24	chr12	124105127	DEAD (Asp-Glu-Ala-Asp) box polypeptide 55	GO:0005488
DENND2C	GT	15	chr1	115126114	DENN/MADD domain containing 2C	NA
DNAJC15	GT	16	chr13	43681660	DnaJ (Hsp40) homolog, subfamily C, member 15	GO:0005488
DNAJC6	GT	18	chr1	65881132	DnaJ (Hsp40) homolog, subfamily C, member 6	GO:0005488,GO:0019904
DOK6	GT	22	chr18	67515255	docking protein 6	GO:0005488
DPYSL5	GT	18	chr2	27170941	dihydropyrimidinase-like 5	GO:0005488
DRG1	GT	25	chr22	31846830	developmentally regulated GTP binding protein 1	GO:0005488
E2F2	GT	15	chr1	23853343	E2F transcription factor 2	GO:0003700,GO:0005488
EHD3	GT	16	chr2	31489627	EH-domain containing 3	GO:0043167,GO:0046872
EIF2B4	GT	23	chr2	27589082	eukaryotic translation initiation factor 2B, subunit 4 delta, 67kDa	GO:0005488,GO:0030695
EIF4ENIF1	GT	25	chr22	31846830	eukaryotic translation initiation factor 4E nuclear import factor 1	GO:0005488
ELMO2	GT	22	chr20	44998600	engulfment and cell motility 2	GO:0005488,GO:0019904
ELOF1	GT	25	chr19	11664397	elongation factor 1 homolog (S. cerevisiae)	GO:0043167,GO:0046872
EOGT	GT	15	chr3	69025792	EGF domain-specific O-linked N-acetylglucosamine (GlcNAc) transferase	NA
EP300	GT	21	chr22	41575884	E1A binding protein p300	GO:0003700,GO:0043167,GO:0046872
ERC1	AT	15	chr12	1602714	ELKS/RAB6-interacting/CAST family member 1	GO:0005488,GO:0019899,GO:0019904,GO:0030695
ERCC1	GT	16	chr19	45913823	excision repair cross-complementing rodent repair deficiency, complementation group 1 (includes overlapping antisense sequence)	GO:0000014,GO:0005488,GO:0019904
ETF1	GT	15	chr5	137847092	eukaryotic translation termination factor 1	GO:0005488
ETS1	GT	22	chr11	128329966	v-ets erythroblastosis virus E26 oncogene homolog 1 (avian)	GO:0003700,GO:0005488,GO:0043565
ETV4	GT	23	chr17	41623302	ets variant 4	GO:0003700,GO:0005488,GO:0043565
EVI5	AT	28	chr1	92979067	ecotropic viral integration site 5	GO:0005097,GO:0005488,GO:0030695
EXOSC10	GT	21	chr1	11140620	exosome component 10	GO:0005488
FAM117B	GT	23	chr2	203630784	family with sequence similarity 117, member B	NA
FAM125B	GT	23	chr9	129171578	family with sequence similarity 125, member B	NA
FAM125B	GT	16	chr9	129172420	family with sequence similarity 125, member B	NA
FAM126B	GT	16	chr2	201843987	family with sequence similarity 126, member B	NA
FAM163A	GT	18	chr1	179784249	family with sequence similarity 163, member A	NA
FAM167A	GT	16	chr8	11279882	family with sequence similarity 167, member A	NA
FAM180B	GT	18	chr11	47610271	family with sequence similarity 180, member B	NA
FAM182B	AT	15	chr20	25754573	family with sequence similarity 182, member B	NA
FAM212B	GT	17	chr1	112267187	family with sequence similarity 212, member B	NA
FAM216B	GT	16	chr13	43363772	family with sequence similarity 216, member B	NA
FAM78B	GT	18	chr1	166027736	family with sequence similarity 78, member B	NA
FAM83C	GT	16	chr20	33874157	family with sequence similarity 83, member C	NA
FASLG	GT	16	chr1	172635756	Fas ligand (TNF superfamily, member 6)	GO:0005488
FBRSL1	GT	16	chr12	133161405	fibrosin-like 1	NA
FGF9	GT	15	chr13	22275848	fibroblast growth factor 9 (glia-activating factor)	GO:0005488
FHL2	TC	15	chr2	105988003	four and a half LIM domains 2	GO:0035258,GO:0043167,GO:0046872
FLI1	TC	26	chr11	128563836	Friend leukemia virus integration 1	GO:0003700,GO:0005488,GO:0043565
FLT1	GT	18	chr13	28874658	fms-related tyrosine kinase 1 (vascular endothelial growth factor/vascular permeability factor receptor)	GO:0005488
FNBP1	GT	25	chr9	132654645	formin binding protein 1	GO:0005488
FOXK1	GT	19	chr7	4810495	forkhead box K1	GO:0003700,GO:0005488,GO:0043565
FOXN3	GT	20	chr14	89627900	forkhead box N3	GO:0003700,GO:0005488,GO:0043565
FOXP2	AT	25	chr7	114285184	forkhead box P2	GO:0003700,GO:0043167,GO:0043565,GO:0046872
FUT10	GT	17	chr8	33310205	fucosyltransferase 10 (alpha (1,3) fucosyltransferase)	NA
G3BP1	GT	20	chr5	151168133	GTPase activating protein (SH3 domain) binding protein 1	GO:0005488
GABRA2	TC	30	chr4	46391819	gamma-aminobutyric acid (GABA) A receptor, alpha 2	GO:0022803,GO:0022836,GO:0022838,GO:0031404,GO:0043167
GDF6	TC	23	chr8	97156472	growth differentiation factor 6	GO:0005488
GDPD5	GT	21	chr11	75196555	glycerophosphodiester phosphodiesterase domain containing 5	NA
GFRA1	GT	26	chr10	117817501	GDNF family receptor alpha 1	GO:0005488
GGA2	GT	23	chr16	23478708	golgi-associated, gamma adaptin ear containing, ARF binding protein 2	GO:0005488,GO:0019899
GGNBP1	GT	15	chr6	33554802	gametogenetin binding protein 1 (pseudogene)	GO:0005488
GIMAP1	GT	16	chr7	150418975	GTPase, IMAP family member 1	NA
GLCCI1	GT	15	chr7	8127870	glucocorticoid induced transcript 1	GO:0005488
GLI2	GT	22	chr2	121749583	GLI family zinc finger 2	GO:0003700,GO:0043167,GO:0043565,GO:0046872
GLP1R	GT	19	chr6	39053942	glucagon-like peptide 1 receptor	GO:0005488
GLYR1	GT	19	chr16	4854934	glyoxylate reductase 1 homolog (Arabidopsis)	GO:0005488
GNAI1	GT	16	chr7	79848343	guanine nucleotide binding protein (G protein), alpha inhibiting activity polypeptide 1	GO:0005488
GREB1	GT	24	chr2	11727820	growth regulation by estrogen in breast cancer 1	NA
GRIA4	GT	19	chr11	105852280	glutamate receptor, ionotropic, AMPA 4	GO:0005488,GO:0022803,GO:0022836,GO:0022838
GTPBP1	GT	20	chr22	39127015	GTP binding protein 1	GO:0005488
GUSBP3	GT	17	chr5	68914962	glucuronidase, beta pseudogene 3	NA
HEMGN	GT	15	chr9	100689450	hemogen	NA
HMGA2	TC	28	chr12	66218493	high mobility group AT-hook 2	GO:0005488,GO:0043565
HOOK1	TA	20	chr1	60339397	hook homolog 1 (Drosophila)	GO:0005488
HOXD10	TA	15	chr2	176984163	homeobox D10	GO:0003700,GO:0005488,GO:0043565
HPS3	GT	19	chr3	148890105	Hermansky-Pudlak syndrome 3	NA
IFFO2	GT	16	chr1	19232182	intermediate filament family orphan 2	NA
IGF1	GT	19	chr12	102792885	insulin-like growth factor 1 (somatomedin C)	GO:0005488
IGF2R	GT	17	chr6	160526937	insulin-like growth factor 2 receptor	GO:0005488,GO:0019899
IL5RA	TC	15	chr3	3111314	interleukin 5 receptor, alpha	GO:0005488
IMPG2	TA	27	chr3	100945069	interphotoreceptor matrix proteoglycan 2	GO:0005488
INHBA	GT	17	chr7	41728700	inhibin, beta A	GO:0005488
IRAK1BP1	AT	17	chr6	79608128	interleukin-1 receptor-associated kinase 1 binding protein 1	GO:0005488
ITGA11	GT	30	chr15	68594393	integrin, alpha 11	GO:0043167,GO:0046872
JAK2	GT	20	chr9	5128080	Janus kinase 2	GO:0005488,GO:0019899,GO:0019904,GO:0033130
KANSL1	GT	16	chr17	44119244	KAT8 regulatory NSL complex subunit 1	NA
KATNAL1	GT	29	chr13	30780062	katanin p60 subunit A-like 1	GO:0005488
KATNAL1	GT	19	chr13	30779887	katanin p60 subunit A-like 1	GO:0005488
KCNIP3	GT	18	chr2	96049917	Kv channel interacting protein 3, calsenilin	GO:0005244,GO:0022803,GO:0022836,GO:0022838,GO:0043167,GO:0046872
KCNIP4	GT	19	chr4	21853619	Kv channel interacting protein 4	GO:0005244,GO:0022803,GO:0022836,GO:0022838,GO:0043167,GO:0046872
KCNIP4	GT	16	chr4	21850569	Kv channel interacting protein 4	GO:0005244,GO:0022803,GO:0022836,GO:0022838,GO:0043167,GO:0046872
KCNJ10	GT	25	chr1	160009163	potassium inwardly-rectifying channel, subfamily J, member 10	GO:0005244,GO:0022803,GO:0022836,GO:0022838,GO:0043167,GO:0046872
KCNK10	GT	24	chr14	88648380	potassium channel, subfamily K, member 10	GO:0005244,GO:0022803,GO:0022836,GO:0022838,GO:0043167,GO:0046872
KCNQ3	GT	19	chr8	133140754	potassium voltage-gated channel, KQT-like subfamily, member 3	GO:0005244,GO:0022803,GO:0022836,GO:0022838,GO:0043167,GO:0046872
KCNQ5	GT	31	chr6	73907303	potassium voltage-gated channel, KQT-like subfamily, member 5	GO:0005244,GO:0022803,GO:0022836,GO:0022838,GO:0043167,GO:0046872
KIAA0319	GT	24	chr6	24646068	KIAA0319	NA
KIAA0895L	GT	33	chr16	67209957	KIAA0895-like	NA
KIAA1731	GT	18	chr11	93454831	KIAA1731	NA
KIAA2026	GT	20	chr9	5919543	KIAA2026	NA
KIF1B	GT	16	chr1	10436892	kinesin family member 1B	GO:0005488
KIF5C	GT	23	chr2	149881029	kinesin family member 5C	GO:0005488
KLHL32	GT	17	chr6	97372677	kelch-like 32 (Drosophila)	GO:0005488
KLKB1	GT	16	chr4	187132818	kallikrein B, plasma (Fletcher factor) 1	NA
KSR2	TC	19	chr12	117892839	kinase suppressor of ras 2	GO:0043167,GO:0046872
LCLAT1	GT	27	chr2	30830711	lysocardiolipin acyltransferase 1	NA
LDB3	GT	24	chr10	88494809	LIM domain binding 3	GO:0043167,GO:0046872
LEPREL1	GT	19	chr3	189675230	leprecan-like 1	GO:0043167,GO:0046872
LHFP	GT	23	chr13	39917740	lipoma HMGIC fusion partner	GO:0005488
LIMD1	GT	33	chr3	45636270	LIM domains containing 1	GO:0043167,GO:0046872
LINC00336	GT	15	chr6	33554802	long intergenic non-protein coding RNA 336	NA
LINC00478	GT	23	chr21	17656979	long intergenic non-protein coding RNA 478	NA
LPIN2	GT	15	chr18	2943427	lipin 2	GO:0005488
LRP6	AT	26	chr12	12272924	low density lipoprotein receptor-related protein 6	GO:0005488,GO:0030169
LRRTM2	GT	20	chr5	138207716	leucine rich repeat transmembrane neuronal 2	GO:0005488
LSM14A	GT	19	chr19	34718695	LSM14A, SCD6 homolog A (S. cerevisiae)	NA
LYRM7	GT	23	chr5	130540160	Lyrm7 homolog (mouse)	NA
MACC1	GT	18	chr7	20179448	metastasis associated in colon cancer 1	GO:0005488
MAP2	GT	16	chr2	210598184	microtubule-associated protein 2	GO:0005488
MBNL1	GT	18	chr3	151983176	muscleblind-like splicing regulator 1	GO:0043167,GO:0046872
MBTD1	TA	26	chr17	49256845	mbt domain containing 1	GO:0043167,GO:0046872
MCM8	GT	22	chr20	5975124	minichromosome maintenance complex component 8	GO:0005488
MECOM	GT	23	chr3	168862931	MDS1 and EVI1 complex locus	GO:0003700,GO:0043167,GO:0046872
MECOM	TC	28	chr3	169381262	MDS1 and EVI1 complex locus	GO:0003700,GO:0043167,GO:0046872
MGAT5	GT	24	chr2	135208354	mannosyl (alpha-1,6-)-glycoprotein beta-1,6-N-acetyl-glucosaminyltransferase	NA
MGRN1	GT	15	chr16	4737579	mahogunin ring finger 1, E3 ubiquitin protein ligase	GO:0043167,GO:0046872
MIR1281	GT	21	chr22	41575884	microRNA 1281	NA
MIR558	GT	18	chr2	32757201	microRNA 558	NA
MIR935	GT	17	chr19	54491525	microRNA 935	NA
MKLN1	GT	15	chr7	131157353	muskelin 1, intracellular mediator containing kelch motifs	GO:0005488
MLLT4	GT	23	chr6	168365294	myeloid/lymphoid or mixed-lineage leukemia (trithorax homolog, Drosophila); translocated to, 4	GO:0005488
MLLT6	GT	15	chr17	36882624	myeloid/lymphoid or mixed-lineage leukemia (trithorax homolog, Drosophila); translocated to, 6	GO:0043167,GO:0046872
MMRN2	GT	25	chr10	88726907	multimerin 2	NA
MMS22L	GT	21	chr6	97592900	MMS22-like, DNA repair protein	NA
MNT	GT	15	chr17	2287891	MAX binding protein	GO:0003700,GO:0005488
MOBP	GT	25	chr3	39556456	myelin-associated oligodendrocyte basic protein	NA
MPEG1	GT	19	chr11	58977328	macrophage expressed 1	NA
MPEG1	GT	16	chr11	58977223	macrophage expressed 1	NA
MRE11A	TC	15	chr11	94152631	MRE11 meiotic recombination 11 homolog A (S. cerevisiae)	GO:0000014,GO:0043167,GO:0046872
MS4A2	GT	17	chr11	59861275	membrane-spanning 4-domains, subfamily A, member 2	GO:0005488,GO:0019899,GO:0019904,GO:0022803,GO:0022838
MSR1	AT	25	chr8	15997283	macrophage scavenger receptor 1	GO:0005488,GO:0030169
MTAP	GT	15	chr9	22005111	methylthioadenosine phosphorylase	NA
MUC15	GT	20	chr11	26581382	mucin 15, cell surface associated	NA
MYADM	GT	16	chr19	54378453	myeloid-associated differentiation marker	NA
MYSM1	GT	18	chr1	59124630	Myb-like, SWIRM and MPN domains 1	GO:0043167,GO:0046872
NAV1	GT	23	chr1	201790633	neuron navigator 1	GO:0005488
NAV1	GT	15	chr1	201792491	neuron navigator 1	GO:0005488
NCDN	GT	25	chr1	36032230	neurochondrin	NA
NDUFS2	GT	15	chr1	161184059	NADH dehydrogenase (ubiquinone) Fe-S protein 2, 49kDa (NADH-coenzyme Q reductase)	GO:0043167,GO:0046872
NECAB1	GT	21	chr8	91969171	N-terminal EF-hand calcium binding protein 1	GO:0043167,GO:0046872
NF1	GT	18	chr17	29644386	neurofibromin 1	GO:0005488,GO:0030695
NKTR	GT	17	chr3	42688759	natural killer-tumor recognition sequence	GO:0005488,GO:0016018
NLK	GT	16	chr17	26522009	nemo-like kinase	GO:0019899,GO:0019904,GO:0043167,GO:0046872
NLRP11	GT	23	chr19	56296859	NLR family, pyrin domain containing 11	GO:0005488
NMNAT2	GT	25	chr1	183218817	nicotinamide nucleotide adenylyltransferase 2	GO:0043167,GO:0046872
NMNAT2	GT	21	chr1	183218026	nicotinamide nucleotide adenylyltransferase 2	GO:0043167,GO:0046872
NOL12	GT	17	chr22	38169911	nucleolar protein 12	GO:0005488
NOS1	GT	17	chr12	117652638	nitric oxide synthase 1 (neuronal)	GO:0043167,GO:0046872
NOS1	GT	15	chr12	117646196	nitric oxide synthase 1 (neuronal)	GO:0043167,GO:0046872
NOTCH2NL	GT	23	chr1	145284124	notch 2 N-terminal like	GO:0043167,GO:0046872
NPLOC4	GT	17	chr17	79531109	nuclear protein localization 4 homolog (S. cerevisiae)	GO:0043167,GO:0046872
NR2E1	GT	25	chr6	108509706	nuclear receptor subfamily 2, group E, member 1	GO:0003700,GO:0043167,GO:0043565,GO:0046872
NRXN1	TC	21	chr2	51259648	neurexin 1	GO:0043167,GO:0046872
NRXN1	GT	23	chr2	50147835	neurexin 1	GO:0043167,GO:0046872
OAS3	GT	17	chr12	113410684	2'-5'-oligoadenylate synthetase 3, 100kDa	GO:0005488
PAK6	GT	20	chr15	40568950	p21 protein (Cdc42/Rac)-activated kinase 6	GO:0005488
PARN	GT	24	chr16	14529753	poly(A)-specific ribonuclease	GO:0043167,GO:0046872
PCBD2	GT	17	chr5	134297762	pterin-4 alpha-carbinolamine dehydratase/dimerization cofactor of hepatocyte nuclear factor 1 alpha (TCF1) 2	GO:0005488
PCDHB16	GT	18	chr5	140561176	protocadherin beta 16	GO:0043167,GO:0046872
PDE3A	GT	22	chr12	20833760	phosphodiesterase 3A, cGMP-inhibited	GO:0043167,GO:0046872
PHACTR2	AT	22	chr6	144148292	phosphatase and actin regulator 2	GO:0005488
PHLPP2	AT	20	chr16	71711356	PH domain and leucine rich repeat protein phosphatase 2	GO:0043167,GO:0046872
PIGS	GT	18	chr17	26880657	phosphatidylinositol glycan anchor biosynthesis, class S	GO:0005488
PIWIL3	GT	22	chr22	25160592	piwi-like 3 (Drosophila)	GO:0005488
PKNOX1	GT	16	chr21	44450370	PBX/knotted 1 homeobox 1	GO:0003700,GO:0005488,GO:0043565
PKNOX2	TC	24	chr11	125281358	PBX/knotted 1 homeobox 2	GO:0003700,GO:0005488,GO:0043565
PLCL1	GT	15	chr2	199011927	phospholipase C-like 1	GO:0043167,GO:0046872
PLEKHA2	GT	18	chr8	38827460	pleckstrin homology domain containing, family A (phosphoinositide binding specific) member 2	GO:0005488
PLIN2	GT	25	chr9	19130208	perilipin 2	GO:0005488
PLIN5	GT	20	chr19	4529622	perilipin 5	NA
PLXNA4	GT	23	chr7	132069504	plexin A4	NA
PPARA	GT	15	chr22	46638628	peroxisome proliferator-activated receptor alpha	GO:0003700,GO:0019904,GO:0043167,GO:0043565,GO:0046872
PPARGC1A	TA	19	chr4	23796914	peroxisome proliferator-activated receptor gamma, coactivator 1 alpha	GO:0005488,GO:0035258
PPFIBP2	GT	16	chr11	7598551	PTPRF interacting protein, binding protein 2 (liprin beta 2)	GO:0005488
PPIC	GT	15	chr5	122359502	peptidylprolyl isomerase C (cyclophilin C)	GO:0005488,GO:0016018
PPIP5K1	GT	19	chr15	43903198	diphosphoinositol pentakisphosphate kinase 1	GO:0005488
PPP1R21	TC	15	chr2	48742355	protein phosphatase 1, regulatory subunit 21	NA
PPP2R1B	GT	21	chr11	111609606	protein phosphatase 2, regulatory subunit A, beta	GO:0005488
PPP2R5E	AT	17	chr14	63841352	protein phosphatase 2, regulatory subunit B', epsilon isoform	GO:0005488
PRKAG1	GT	24	chr12	49398596	protein kinase, AMP-activated, gamma 1 non-catalytic subunit	GO:0005488,GO:0019899
PRKCB	GT	24	chr16	24230976	protein kinase C, beta	GO:0043167,GO:0046872
PRTG	AT	26	chr15	55904895	protogenin	NA
PTGES	GT	24	chr9	132500689	prostaglandin E synthase	NA
PTP4A2	TA	33	chr1	32373741	protein tyrosine phosphatase type IVA, member 2	GO:0005488
PTPN14	GT	21	chr1	214704842	protein tyrosine phosphatase, non-receptor type 14	GO:0005488
PTPN3	GT	31	chr9	112139675	protein tyrosine phosphatase, non-receptor type 3	GO:0005488,GO:0019899
PTPRJ	TA	24	chr11	48190086	protein tyrosine phosphatase, receptor type, J	GO:0005488
PYHIN1	TA	24	chr1	158946658	pyrin and HIN domain family, member 1	GO:0005488
QSOX2	GT	19	chr9	139099210	quiescin Q6 sulfhydryl oxidase 2	NA
RAB13	GT	16	chr1	153954778	RAB13, member RAS oncogene family	GO:0005488
RAB3B	AT	23	chr1	52378226	RAB3B, member RAS oncogene family	GO:0005488
RAB3IP	GT	17	chr12	70211433	RAB3A interacting protein (rabin3)	GO:0005488,GO:0019899,GO:0030695
RABGAP1	AT	24	chr9	125865867	RAB GTPase activating protein 1	GO:0005097,GO:0005488,GO:0030695
RABGAP1	GT	16	chr9	125866242	RAB GTPase activating protein 1	GO:0005097,GO:0005488,GO:0030695
RABGAP1L	GT	24	chr1	174769068	RAB GTPase activating protein 1-like	GO:0005097,GO:0030695
RALGAPB	GT	17	chr20	37206341	Ral GTPase activating protein, beta subunit (non-catalytic)	GO:0005488,GO:0030695
RAPGEFL1	GT	29	chr17	38350484	Rap guanine nucleotide exchange factor (GEF)-like 1	GO:0030695
RC3H1	AT	16	chr1	173905868	ring finger and CCCH-type domains 1	GO:0043167,GO:0046872
RD3	GT	22	chr1	211665390	retinal degeneration 3	NA
RDX	GT	15	chr11	110101304	radixin	GO:0005488
REEP3	GT	21	chr10	65383515	receptor accessory protein 3	NA
REEP5	GT	20	chr5	112213678	receptor accessory protein 5	GO:0005488
RIMS1	GT	18	chr6	72973507	regulating synaptic membrane exocytosis 1	GO:0019899,GO:0030695,GO:0043167,GO:0046872
RORA	GT	19	chr15	60786148	RAR-related orphan receptor A	GO:0003700,GO:0043167,GO:0043565,GO:0046872
RPH3A	GT	15	chr12	113334950	rabphilin 3A homolog (mouse)	GO:0019899,GO:0030695,GO:0043167,GO:0046872
RPH3A	TC	19	chr12	113229672	rabphilin 3A homolog (mouse)	GO:0019899,GO:0030695,GO:0043167,GO:0046872
RREB1	TC	21	chr6	7249295	ras responsive element binding protein 1	GO:0043167,GO:0046872
RTN4RL1	TA	21	chr17	1839005	reticulon 4 receptor-like 1	GO:0005488
RUNDC3B	GT	20	chr7	87257900	RUN domain containing 3B	NA
SAMD9L	GT	22	chr7	92759973	sterile alpha motif domain containing 9-like	NA
SBK1	GT	28	chr16	28332503	SH3-binding domain kinase 1	GO:0005488
SBK1	TC	24	chr16	28334252	SH3-binding domain kinase 1	GO:0005488
SCAF8	GT	21	chr6	155184661	SR-related CTD-associated factor 8	NA
SCGB2B2	GT	25	chr19	35085557	secretoglobin, family 2B, member 2	NA
SEMA6D	GT	17	chr15	48064554	sema domain, transmembrane domain (TM), and cytoplasmic domain, (semaphorin) 6D	NA
SENP3	TA	36	chr17	7475155	SUMO1/sentrin/SMT3 specific peptidase 3	GO:0005488
SERBP1	GT	17	chr1	67875069	SERPINE1 mRNA binding protein 1	GO:0005488
SH3TC2	GT	23	chr5	148367372	SH3 domain and tetratricopeptide repeats 2	GO:0005488
SHOX2	AT	21	chr3	157814678	short stature homeobox 2	GO:0003700,GO:0005488,GO:0043565
SLC1A5	GT	19	chr19	47278309	solute carrier family 1 (neutral amino acid transporter), member 5	GO:0005488
SLC24A4	GT	21	chr14	92915625	solute carrier family 24 (sodium/potassium/calcium exchanger), member 4	GO:0043167,GO:0046872
SLC25A27	TA	17	chr6	46645767	solute carrier family 25, member 27	GO:0005488
SLC25A44	GT	22	chr1	156180847	solute carrier family 25, member 44	GO:0005488
SLC30A3	GT	20	chr2	27477627	solute carrier family 30 (zinc transporter), member 3	GO:0043167,GO:0046872
SLC31A1	GT	16	chr9	116022860	solute carrier family 31 (copper transporters), member 1	GO:0043167,GO:0046872
SLC9A5	GT	16	chr16	67295830	solute carrier family 9, subfamily A (NHE5, cation proton antiporter 5), member 5	GO:0043167,GO:0046872
SLITRK3	GT	21	chr3	164904999	SLIT and NTRK-like family, member 3	GO:0005488
SMAGP	GT	17	chr12	51640388	small cell adhesion glycoprotein	NA
SMOX	GT	15	chr20	4124037	spermine oxidase	NA
SNAP29	GT	22	chr22	21242599	synaptosomal-associated protein, 29kDa	GO:0005488
SNX2	GT	18	chr5	122165470	sorting nexin 2	GO:0005488
SNX24	GT	15	chr5	122359502	sorting nexin 24	GO:0005488
SP1	GT	18	chr12	53806714	Sp1 transcription factor	GO:0003700,GO:0019899,GO:0043167,GO:0043565,GO:0046872
SPAG17	GT	19	chr1	118502732	sperm associated antigen 17	GO:0005488
SPATA2	AT	25	chr20	48520439	spermatogenesis associated 2	NA
SPATA6	GT	19	chr1	48762797	spermatogenesis associated 6	NA
SPTA1	GT	17	chr1	158580921	spectrin, alpha, erythrocytic 1 (elliptocytosis 2)	GO:0043167,GO:0046872
SRD5A3	GT	21	chr4	56236598	steroid 5 alpha-reductase 3	NA
SRGAP1	AT	29	chr12	64377577	SLIT-ROBO Rho GTPase activating protein 1	GO:0005488,GO:0030695
SRP19	GT	20	chr5	112213678	signal recognition particle 19kDa	GO:0005488
SRRM4	TC	17	chr12	119598094	serine/arginine repetitive matrix 4	GO:0005488
SRRM4	GT	25	chr12	119596772	serine/arginine repetitive matrix 4	GO:0005488
ST8SIA1	GT	23	chr12	22351456	ST8 alpha-N-acetyl-neuraminide alpha-2,8-sialyltransferase 1	GO:0003828
ST8SIA3	GT	19	chr18	55019963	ST8 alpha-N-acetyl-neuraminide alpha-2,8-sialyltransferase 3	GO:0003828
STAG3L3	GT	16	chr7	72468037	stromal antigen 3-like 3	NA
STAT5B	GT	15	chr17	40353542	signal transducer and activator of transcription 5B	GO:0003700,GO:0035258,GO:0043167,GO:0043565,GO:0046872
STAT6	GT	15	chr12	57505072	signal transducer and activator of transcription 6, interleukin-4 induced	GO:0003700,GO:0043167,GO:0043565,GO:0046872
STRC	GT	19	chr15	43903198	stereocilin	NA
STRCP1	GT	19	chr15	43903198	stereocilin pseudogene 1	NA
STRN	GT	18	chr2	37073058	striatin, calmodulin binding protein	GO:0005488,GO:0019899,GO:0019904,GO:0035258
STRN	TA	21	chr2	37073530	striatin, calmodulin binding protein	GO:0005488,GO:0019899,GO:0019904,GO:0035258
SYNPO2L	GT	20	chr10	75405936	synaptopodin 2-like	GO:0005488
SYT1	GT	17	chr12	79843703	synaptotagmin I	GO:0043167,GO:0046872
TBC1D13	GT	24	chr9	131570687	TBC1 domain family, member 13	GO:0005097,GO:0030695
TBX4	GT	20	chr17	59560974	T-box 4	GO:0003700,GO:0005488
TET2	AT	16	chr4	106199328	tet methylcytosine dioxygenase 2	GO:0043167,GO:0046872
TFAP4	GT	24	chr16	4322955	transcription factor AP-4 (activating enhancer binding protein 4)	GO:0003700,GO:0005488,GO:0043565
TIMM10	TA	17	chr11	57295956	translocase of inner mitochondrial membrane 10 homolog (yeast)	GO:0043167,GO:0046872
TIPRL	GT	18	chr1	168171008	TIP41, TOR signaling pathway regulator-like (S. cerevisiae)	GO:0005488
TLE1	GT	19	chr9	84202822	transducin-like enhancer of split 1 (E(sp1) homolog, Drosophila)	GO:0005488
TMEM130	GT	19	chr7	98445127	transmembrane protein 130	NA
TMEM132B	GT	16	chr12	126141882	transmembrane protein 132B	NA
TMEM2	GT	16	chr9	74298435	transmembrane protein 2	NA
TMEM30B	GT	19	chr14	61745693	transmembrane protein 30B	NA
TMEM79	GT	23	chr1	156262167	transmembrane protein 79	NA
TMPRSS13	GT	16	chr11	117772787	transmembrane protease, serine 13	NA
TNFRSF21	GT	17	chr6	47200360	tumor necrosis factor receptor superfamily, member 21	GO:0005488
TNIP3	GT	19	chr4	122053368	TNFAIP3 interacting protein 3	NA
TNS1	TC	16	chr2	218668979	tensin 1	GO:0005488
TNS4	GT	30	chr17	38632621	tensin 4	GO:0005488
TOP3B	GT	22	chr22	21242599	topoisomerase (DNA) III beta	GO:0005488
TREML2	GT	26	chr6	41158907	triggering receptor expressed on myeloid cells-like 2	GO:0005488
TRIM13	AT	28	chr13	50589230	tripartite motif containing 13	GO:0043167,GO:0046872
TRIOBP	GT	17	chr22	38169911	TRIO and F-actin binding protein	GO:0005488,GO:0019899
UBLCP1	GT	24	chr5	158712204	ubiquitin-like domain containing CTD phosphatase 1	NA
UBN2	GT	17	chr7	138989452	ubinuclein 2	NA
UNC5B	GT	16	chr10	73059786	unc-5 homolog B (C. elegans)	GO:0005488
USP6NL	AT	15	chr10	11502623	USP6 N-terminal like	GO:0005097,GO:0030695
VAPB	GT	18	chr20	57020740	VAMP (vesicle-associated membrane protein)-associated protein B and C	GO:0005488,GO:0019899
VAX1	GT	15	chr10	118889158	ventral anterior homeobox 1	GO:0003700,GO:0005488,GO:0043565
VSNL1	GT	23	chr2	17836722	visinin-like 1	GO:0043167,GO:0046872
WDR3	GT	19	chr1	118502732	WD repeat domain 3	NA
WT1	GT	17	chr11	32409549	Wilms tumor 1	GO:0003700,GO:0019904,GO:0043167,GO:0043565,GO:0046872
XPO1	GT	16	chr2	61764887	exportin 1 (CRM1 homolog, yeast)	GO:0005488
XRCC1	GT	19	chr19	44047493	X-ray repair complementing defective repair in Chinese hamster cells 1	GO:0005488
ZC3H12C	GT	21	chr11	110040064	zinc finger CCCH-type containing 12C	GO:0043167,GO:0046872
ZC3H12D	GT	15	chr6	149771061	zinc finger CCCH-type containing 12D	GO:0043167,GO:0046872
ZC3H6	TA	29	chr2	113096432	zinc finger CCCH-type containing 6	GO:0043167,GO:0046872
ZEB1	GT	20	chr10	31816340	zinc finger E-box binding homeobox 1	GO:0003700,GO:0043167,GO:0043565,GO:0046872
ZNF221	GT	16	chr19	44405703	zinc finger protein 221	GO:0043167,GO:0046872
ZNF225	GT	16	chr19	44405703	zinc finger protein 225	GO:0043167,GO:0046872
ZNF230	GT	16	chr19	44405703	zinc finger protein 230	GO:0043167,GO:0046872
ZNF283	GT	16	chr19	44405703	zinc finger protein 283	GO:0043167,GO:0046872
ZNF331	GT	15	chr19	54024585	zinc finger protein 331	GO:0043167,GO:0046872
ZNF516	AT	16	chr18	74072601	zinc finger protein 516	GO:0043167,GO:0046872
ZNF618	GT	16	chr9	116812722	zinc finger protein 618	GO:0043167,GO:0046872
ZNF670	GT	16	chr1	247200173	zinc finger protein 670	GO:0043167,GO:0046872
ZNF695	GT	16	chr1	247200173	zinc finger protein 695	GO:0043167,GO:0046872
ZSWIM1	GT	19	chr20	44512744	zinc finger, SWIM-type containing 1	GO:0043167,GO:0046872
